# Supplementary material for: Paternal care plasticity: males care more for early- than late-developing embryos in an arboreal breeding treefrog
Source: Front Zool. 2024 Jun 19;21:16. doi: 10.1186/s12983-024-00537-z (PMC11186214; doi:10.1186/s12983-024-00537-z)
Supplement: Supplementary file 2 — Supplementary Material 2. [file 12983_2024_537_MOESM2_ESM.xlsx]

## Sheet: Study1
Clutch ID	attendance or not	brooding or not	male SVL (mm)	stump diameter (mm)	stump height (cm)	stump depth (cm)	water depth (cm)	daily egg mortality	Attendance frequency-early stage	Attendance frequency-late stage	Brooding frequency-early stage	Brooding frequency-late stage
C13	atttendance	brooding	31.9	96.18	67	8.6	7.3	9.17	0.34	0	0.11	0
C14	atttendance	brooding	33.16	55.99	20.2	5.7	3.2	7.04	24.12	4.75	23.97	0.61
C16	atttendance	brooding	34.67	79.68	32	5.6	3.4	8.89	4.8	0	0.21	0
C19	atttendance	brooding	35.34	67.77	32.4	5.8	3	5.68	26.44	10.24	11.24	2.17
C20	atttendance	brooding	29.99	83.36	98.3	15.1	10.2	7.5	0	2.63	0	0.59
C33	atttendance	brooding	30.03	54.38	37.5	7.3	5.5	6.88
C52	atttendance	brooding	31.53	78.76	127.3	1.9	0	16.67
C53	atttendance	brooding	31.02	74.78	50	9.2	5	16.67
C59	atttendance	brooding	32.22	73.72	26.9	8.3	3.6	12.5
G18	atttendance	brooding	31.58	61.45	32	5.2	3.8	16.67	4.17	0	0.08	0
G19	atttendance	brooding	31.61	67.89	28.7	7.3	2.4	10.32	0	11.27	0	2.96
G27	atttendance	brooding	29.76	68.63	24	6.4	3.2	10
G282	atttendance	brooding	31.45	84.58	75.5	15.5	12.9	4.36	100	25	15.99	4.2
G34	atttendance	brooding	31.35	73.22	27.8	6.8	2.7	5.37	1.16	0	0.51	0
G36	atttendance	brooding	31.04	69.29	55.8	9.9	6.3	6.7	55.61	64.07	26.14	7.16
G40	atttendance	brooding	30.21	74.41	20.44	6.9	3.8	6.96	0	2.85	0	0.73
G41	atttendance	brooding	29.44	55.82	39.7	9.9	6	10.8	11.06	0	5.73	0
G44	atttendance	brooding	36.05	68.15	46.5	4.3	3	11.61
G54	atttendance	brooding	32.6	70.11	22	9.5	4.8	6.94	3.13	0	0.56	0
G57	atttendance	brooding	33.07	92.35	27.9	8.2	4.4	9.09	4.54	1.6	0	0.09
G58	atttendance	brooding	33.67	76.65	33.4	7.3	3.5	9.4	78.97	72.35	37.88	14.73
G59	atttendance	non-brooding	33.17	79.05	28.3	12.4	8.5	9.11	21.37	0	4.39	0
C21	non-attendance	non-brooding	33.13	65.01	33.6	10.7	7.4	33.33
C47	non-attendance	non-brooding	36.24	67.87	73.5	10.9	8.8	49.11
C50	non-attendance	non-brooding	32.24	65.01	33.6	10	5.8	16.67
C55	non-attendance	non-brooding	33.65	75.89	38.6	6.9	4.9	4.96
C58	non-attendance	non-brooding	30.4			7.9	9.5	33.33
G21	non-attendance	non-brooding	32.13	68.89	27.6	5.5	3	16.67
G42	non-attendance	non-brooding	33	58.85	29.7	7.7	4.6	12.16
G43	non-attendance	non-brooding	30.23	66.68	31.8	6	4.3	50
G53	non-attendance	non-brooding	30.31	74.17	45.7	5.9	2.9	12.22
G56	non-attendance	non-brooding	33.77	67.89	28.7	7.3	3.5	6.35

## Sheet: Study2
Clutch ID	treatment	male SVL (mm)	stump diameter (mm)	stump height (cm)	stump depth (cm)	water depth (cm)	Attendance frequency	Brooding frequency
M1	control	25.681	58.47	85.3	10.3	7.4	65.66	33.77
G3	control	29.505	71.76	37.8	8.1	6.3	22.48	12.02
M3	control	25.745	71.44	82.2	9.6	4.9	38.79	21.16
S1	control	26.543	71.52	66.2	13.2	10.1	55.54	16.29
G12	control	24.803	71.48	41	7	2.5	32.71	17.95
S7	control	28.054	92.19	16.9	9.7	4	59.75	39.79
S9	control	23.738	76.47	106.6	12.3	9.7	14.88	8.6
S13	control	23.172	78.41	47.8	17.3	10.8	17.71	9.39
G1	experiment	26.906	81.18	127.6	14.2	13	73.03	28.47
M2	experiment	26.873	68.59	31.8	6.9	4.8	26.75	13.55
M5	experiment	23.418	74.8	89.5	25.3	17.8	79.14	46.18
G4	experiment	25.752	71.34	46.8	9.9	5.6	91.29	32.24
G11	experiment	34.405	83.72	31.3	11.8	6.8	50.35	23.29
S6	experiment	25.586	78.8	65.8	10.5	6.6	98.66	47.1
S14	experiment	30.367	60.86	38.8	11.1	7.4	76.54	37.67

## Sheet: Study3
treatment	predation percentage (%)	body mass of semi-slug (g)
Early stage	100	0.88
Early stage	100	0.87
Early stage	100	0.64
Early stage	100	0.59
Early stage	100	0.75
Early stage	100	0.59
Early stage	100	0.69
Early stage	100	0.69
Early stage	100	0.61
Early stage	100	0.64
Early stage	100	0.78
Early stage	100	0.58
Early stage	100	0.64
Early stage	100	0.65
Early stage	100	0.58
Early stage	100	0.66
Early stage	100	0.64
Early stage	100	0.81
Early stage	100	0.71
Early stage	100	0.62
Late stage	0	0.64
Late stage	100	0.73
Late stage	100	0.66
Late stage	100	0.56
Late stage	0	0.74
Late stage	100	0.73
Late stage	0	0.82
Late stage	20	0.53
Late stage	100	0.62
Late stage	0	0.84
Late stage	100	0.6
Late stage	100	0.83
Late stage	100	0.96
Late stage	100	1.1
Late stage	100	0.8
Late stage	100	0.61
Late stage	100	0.73
Late stage	100	0.72
Late stage	0	0.71
Late stage	0	0.7
